# Supplementary material for: A Principal Component of Quality of Life Measures Is Associated with Survival for Head and Neck Cancer Patients Treated with Radiation Therapy
Source: Cancers (Basel). 2021 Mar 8;13(5):1155. doi: 10.3390/cancers13051155 (PMC7962523; doi:10.3390/cancers13051155)
Supplement: Supplementary file 1 [file cancers-13-01155-s001.zip]

Archive with 3 entries (3 files):
- Loading matrix and mean_SD.csv
- Loading matrix.csv
- QoL surveys.docx
