# Supplementary material for: A Principal Component of Quality of Life Measures Is Associated with Survival for Head and Neck Cancer Patients Treated with Radiation Therapy
Source: Cancers (Basel). 2021 Mar 8;13(5):1155. doi: 10.3390/cancers13051155 (PMC7962523; doi:10.3390/cancers13051155)
Supplement: Supplementary file 1 [file cancers-13-01155-s001.zip › Loading matrix and mean_SD.csv]

Loading Matrix
	PC1	PC2	PC3	PC4	PC5	PC6
SF	0.1248	-0.9046	-0.1574	0.3435	-0.1487	-0.0361
CF	-0.3976	-0.34	0.4015	-0.6896	-0.2955	0.0476
EF	-0.3635	-0.0266	0.7186	0.5116	0.2923	-0.06
RF	-0.4755	-0.1132	-0.389	-0.1498	0.4972	-0.5832
PF	-0.5055	-0.037	-0.3318	0.0928	0.1793	0.7696
GQOL	-0.4611	0.2265	-0.1904	0.3371	-0.7251	-0.2457
	Mean	SD
SF	0.5092	0.816
CF	0.3073	0.6162
EF	0.4771	0.7571
RF	0.6606	0.8822
PF	0.6514	0.7605
GQOL	0.6468	0.7969
